# Supplementary material for: Biomineralization by Extremely Halophilic and Metal-Tolerant Community Members from a Sulfate-Dominated Metal-Rich Environment
Source: Microorganisms. 2021 Dec 31;10(1):79. doi: 10.3390/microorganisms10010079 (PMC8780871; doi:10.3390/microorganisms10010079)
Supplement: Supplementary file 1 [file microorganisms-10-00079-s001.zip]

Archive with 1 entries (1 files):
- microorganisms-1525182-supplementary.pdf
